# Supplementary material for: Comparison of the Efficacy of Empagliflozin, Dapagliflozin, and Allopurinol Based on Serum Uric Acid Levels and Kidney Function in Patients with Type 2 Diabetes Mellitus: A Retrospective Cohort Study
Source: Med Sci (Basel). 2025 Dec 26;14(1):12. doi: 10.3390/medsci14010012 (PMC12821499; doi:10.3390/medsci14010012)
Supplement: Supplementary file 1 [file medsci-14-00012-s001.zip]

Archive with 1 entries (1 files):
- medsci-4037299-supplementary.pdf
